# Supplementary material for: Preclinical Efficacy and Toxicology Evaluation of RAC1 Inhibitor 1A-116 in Human Glioblastoma Models
Source: Cancers (Basel). 2022 Sep 30;14(19):4810. doi: 10.3390/cancers14194810 (PMC9562863; doi:10.3390/cancers14194810)
Supplement: Supplementary file 1 [file cancers-14-04810-s001.zip]

Archive with 1 entries (1 files):
- cancers-1948111-supplementary.pdf
